# Supplementary material for: Specifications of the ACMG/AMP variant curation guidelines for the analysis of germline PALB2 sequence variants
Source: Am J Hum Genet. 2025 Sep 17;112(10):2266–80. doi: 10.1016/j.ajhg.2025.08.020 (PMC12520758; doi:10.1016/j.ajhg.2025.08.020)
Supplement: Table S1. PVS1 decision tree [file mmc1.xlsx]

## Sheet: Table S1 
	Table S1-PVS1 Decision Tree
	1. PVS1 decision tree, based on ACMG/AMP rationale (Tayoun et al, 2018), introducing some code strength modifications (upgrades and downgrades as indicated), and a few instances not addressed by Tayoun et al. Specifically: (i) GT-AG variants not affecting coding exons, (ii) +2T>C variants predicted to create de novo functional GC sites, (iii) +2C>T variants targeting native GC sites and, (iv) con…
	Initiation Codon		Closest potential in-frame start codon p.Met296 in Exon 4. If used, critical CC domain will be lost (Song et al, 2018). p.Val132fs, p.Leu253fs clinically relevant FA-N (Reid et al, 2007)				PVS1 (upgradded from PVS1_Moderate)
	Nonsense or Frameshift		Predicted to undergo NMD (Introduction of a premature termination codon between p.Asp2 and Leu1101/upstream of c.3301)				PVS1
			Not predicted to undergo NMD (p.Ser1102_Ser1186)		Truncated/altered region is critical to protein function CC (AA10-40) WD40 (AA856-1183) p.(Tyr1183Ter) in exon 13 is the most C-terminal variant known to be pathogenic		PVS1A (upgraded from PVS1_Strong)
					Role of region in protein function is unknown nonsense encoding p.His1184Ter, p.Tyr1185Ter, or p.Ser1186Ter		PVS1_ModerateB
					Frameshift impacting p.Tyr1183 and coding for an alternative/extended C-terminal end		PVS1_StrongC
					Frameshift NOT impacting p.Tyr1183 and coding for an alternative/extended C-terminal end		PVS1_SupportingD (downgraded from Moderate)
	Deletion (Single exon to full gene)-See Figure 1		Full gene deletion				PVS1_Stand Alone (upgraded from PVS1)
			Single to multi exon deletion – Disrupts reading frame and is or is-not predicted to undergo NMD				PVS1
			Single to multi exon deletion preserves reading frame		Altered region is relevant for protein function Targeting exon 2 (CC domain) -and/or- targeting≥1 WD40 coding exons (exons 6, 7, 8, 9, 10, 11, 12, 13)E		PVS1 (upgraded from PVS1_Strong)
					Functional relevance of the altered region is unknown: Targeting neither CC (exon2), nor WD40 (exon 6-13) Removes ≥10% (>356nt) of coding sequence		PVS1_Strong
					Functional relevance of the altered region is unknown: Targeting neither CC (exon2), nor WD40 (exon 6-13) Removes <10% (>356nt) of coding sequence		PVS1_N/A
	Duplication (≥1 exon in size and must be completely contained within gene)-See Figure 1		Reading frame disrupted and NMD predicted to occur				PVS1 (if proven in tandem) -or- PVS1_Strong (if presumed in tandem)
			Preserves reading frame, but disrupts the WD40 domain (both breakpoints contained within the domain)				PVS1_Strong (if proven in tandem) -or- PVS1_Moderate (if presumed in tandem)
			Preserves reading frame, but not completely contained within the WD40 domain (one breakpoint contained within the domain and one breakpoint outside the domain)				PVS1_Supporting (if proven in tandem) -or- PVS1_N/A (if presumed in tandem)
			Proven not in tandem				PVS1_N/A
	Canonical GT--AG +/-1,2 Splice Sites G to non-G at last nucleotide of exon when adjacent intronic sequence is not gtrrgt (where r is a purine) can provide same weight as PVS1 indicates but notched one-level-down in strength		Disrupts reading frame and is predicted to undergo NMD				PVS1 (variants listed in A)
			Disrupts reading frame and is NOT predicted to undergo NMD: Truncated/altered region is critical to protein function: Splicing alteration introduces a PTC upstream of p.His1184				PVS1 (upgraded from PVS1_Strong) (variants listed in B)
			In-frame splicing alteration predicted		Target region critical to protein function (predicted damaging to CC or WD40 domains)F		PVS1 (upgraded from PVS1_Strong) (variants listed in C)
					Role of target region unknown: removes ≥10% of coding sequence		PVS1_Strong (variants listed in D)
					Role of target region unknown: removes <10% of coding sequence		PVS1_ModerateG c.49-2A> | C, T c.49-1G> | A, C, T
					Role of target region unknown: inserts <10% coding sequence		PVS1_SupportingH c.211+1G> | A, C, T c.211+2T> | A, C, G
			No splicing alteration predicted		Variant creates a GC site predicted functional		PVS1_N/A c.108+2T> | C
aaaaaaa
aa					Non-canonical GC improved to GT		PVS1_N/A c.3350+2C> | T
	A) Two different C-terminal truncating mutations (c.3549C>A, c.3549C>G) introducing the same stop codon [p.(Tyr1183Ter)] were identified in trans with PALB2 truncating variants in three unrelated FA (FA-N) patients (Reid 2007). For that reason, variants introducing truncations upstream of His1184 are considered PVS1, regardless of NMD status. Pathogenicity of p.(Tyr1183Ter) points to last four re…

## Sheet: Table S1 Cont.
	Splicing predictions based on SpliceAI Delta Scores >0.2. Individual genetic variants with experimental splicing data (PVS1_O_variable strength) are underlined red
	PVS1 (list A) NMD-Prone			PVS1 (list B) NMD-Escaping Frameshift			PVS1 (list C) NMD-Escaping: In-Frame Function Critical			PVS1_Strong (List D)** NMD-Escaping: In-Frame Function Unknown ≥10%
	c.48+1G>	A, C, T		c.3202-2A>	C, G, T		c.108+1G>	A, C, T		c.212-2A>	C, G, T
	c.48+2T>	A, C, G		c.3202-1G>	A, C, T		c.108+2T>	A, G		c.212-1G>	A, C, T
	c.49-2A>	G		c.3350+1G>	A, C, T		c.2515-2A>	C, G, T		c.1684+1G>	A, C, T
	c.109-2A>	C, G, T		c.3350+2C>	A, G		c.2515-1G>	A, C, T *		c.1684+2T>	A, C, G
	c.109-1G>	A, C, T		c.3351-2A>	C, G, T		c.2586+1G>	A, C, T *		c.1685-2A>	C, G, T
	c.1685-1G>	A		c.3351-1G>	A, C, T		c.2586+2T>	A, C, G *		c.1685-1G>	C, T
	c.2514+1G>	A, C, T					c.2748+1G>	A, C, T *
	c.2514+2T>	A, C, G					c.2748+2T>	A, C, G
	c.2587-2A>	C, G, T					c.2835-2A>	C, G, T
	c.2587-1G>	A, C, T					c.2835-1G>	C, T
	c.2749-2A>	C, G, T					c.2996+2T>	A, C, G
	c.2749-1G>	A, C, T					c.2996+1G>	A, C, T
	c.2834+1G>	A, C, T					c.2997-2A>	G, T
	c.2834+2T>	A, C, G					c.3113+1G>	A, C, T
	c.2835-1G>	A					c.3113+2T>	A, C, G
	c.2997-2A>	C
	c.2997-1G>	A, C, T
	c.3114-2A>	C, G, T
	c.3114-1G>	A, C, T
	c.3201+1G>	A, C, T
	c.3201+2T>	A, C, G
	* Variants targeting exon 6 donor and acceptor sites are predicted to cause ∆(E6) p.(Thr839_Lys862del). Exon 6 codes for WD40 β-strand 7D that is critical for WD-40 toroidal folding (Oliver et al, 2009). Yet, Byrd et al 2016 suggests that exon 6 deletion might be to some extent hypomorphic due to some ability of exon 5 residues to mimic WD40 β-strand 7D. **Due to its size, splicing analyses invol…
