# Supplementary material for: Specifications of the ACMG/AMP variant curation guidelines for the analysis of germline PALB2 sequence variants
Source: Am J Hum Genet. 2025 Sep 17;112(10):2266–80. doi: 10.1016/j.ajhg.2025.08.020 (PMC12520758; doi:10.1016/j.ajhg.2025.08.020)
Supplement: Table S2. Pilot details [file mmc2.xlsx]

## Sheet: Table S2 - Pilot
	TABLE S2. PILOT VARIANTS RESULTS
	Variant Type	Variant Information	ClinVar ID	Allele Registry ID	ClinVar Classification	ClinVar Star	HBOP Final Classification	PVS1	PS4	PM2	PM3	PM5	PP1	BA1	BS1	BS2	BP1	BP4	BP7
	frameshift indel	NM_024675.3(PALB2):c.514_517del p.(Ser172GlyfsTer4)	461007	CA658658444	P	2 star	P	VS		PP		PP	MD
	frameshift indel	NM_024675.3(PALB2):c.532del p.(Glu178AsnfsTer15)	580962	CA891843628	P	2 star	P	VS		PP		PP
	frameshift indel	NM_024675.3(PALB2):c.839del p.(Asn280ThrfsTer8)	480243	CA494462159	P	2 star	P	VS		PP		PP
	frameshift indel	NM_024675.3(PALB2):c.1592del p.(Leu531CysfsTer30)	126609	CA250432	P	2 star	P	VS	ST			PP	ST
	frameshift indel	NM_024675.3(PALB2):c.2524_2535delinsTCAGA p.(Ala842SerfsTer7)	186990	CA196418	P	1 star	P	VS		PP		PP
	frameshift indel	NM_024675.3(PALB2):c.2787_2788dup p.(Asn930IlefsTer6)	1453402	CA915941070	P	2 star	P	VS		PP		PP
	frameshift indel	NM_024675.3(PALB2):c.3362del p.(Gly1121ValfsTer3)	126739	CA167019	P/LP	2 star	LP	VS				PP
	frameshift indel	NM_024675.3(PALB2):c.3512del p.(Leu1171CysfsTer20)	2498118	CA915941064			VUS	ST		PP
	frameshift indel	NM_024675.3(PALB2):c.3543del p.(Phe1181LeufsTer10)	944799	CA1139664609	P	1 star	VUS	ST		PP
	nonsense	NM_024675.3(PALB2):c.7G>T p.(Glu3Ter)	241571	CA10583388	P	2 star	P	VS		PP		PP
	nonsense	NM_024675.3(PALB2):c.682C>T p.(Gln228Ter)	484222	CA395136420	P	2 star	P	VS		PP		PP
	nonsense	NM_024675.3(PALB2):c.2074C>T p.(Gln692Ter)	143966	CA294556	P	2 star	LP	VS				PP
	nonsense	NM_024675.3(PALB2):c.3113G>A p.(Trp1038Ter)	126711	CA251004	P/LP	2 star	P	VS	ST			PP
	nonsense	NM_024675.3(PALB2):c.3549C>A p.(Tyr1183Ter)	128144	CA288488	P	2 star	P	VS			ST		ST
	gross del	NM_024675.3(PALB2):c.3351-?_Ter297del	2498119	CACN265401036	P	1 star	P	VS		PP		PP
	splice	NM_024675.3(PALB2):c.49-2A>T	186820	CA195965	LP/VUS	1 star	VUS	MD		PP
	splice	NM_024675.3(PALB2):c.108+1_108+2insC	818335	CA915949143	LP	1 star	LP	VS		PP
	splice	NM_024675.3(PALB2):c.212-33A>C	126634	CA269519	B	0 star	LB											PP	PP
	splice	NM_024675.3(PALB2):c.1684+1G>A	482029	CA395129867	LP	2 star	VUS	ST		PP
	splice	NM_024675.3(PALB2):c.3350+4A>G	126737	CA269618	P/LP	2 star	LP	VSTer			MD
	missense	NM_024675.3(PALB2):c.82T>A p.(Tyr28Asn)	410148	CA16615316	VUS	2 star	VUS			PP							PP
	missense	NM_024675.3(PALB2):c.104T>C p.(Leu35Pro)	657328	CA279502031	LP/VUS	1 star	VUS			PP			PP				PP
	missense	NM_024675.3(PALB2):c.109C>A p.(Arg37Ser)	185108	CA191059	VUS	2 star	VUS										PP
	missense	NM_024675.3(PALB2):c.338C>T p.(Pro113Leu)	492220	CA395137757	VUS	1 star	VUS			PP							PP
	missense	NM_024675.3(PALB2):c.721A>G p.(Asn241Asp)	126765	CA151529	B/LB	2 star	B							SA		ST	PP
	missense	NM_024675.3(PALB2):c.871G>A p.(Ala291Thr)	241572	CA10583380	VUS	2 star	VUS			PP							PP
	missense	NM_024675.3(PALB2):c.1748T>G p.(Leu583Trp)	141972	CA166979	VUS	2 star	VUS										PP
	missense	NM_024675.3(PALB2):c.2014G>C p.(Glu672Gln)	126630	CA151230	B/LB	2 star	B							SA			PP
	missense	NM_024675.3(PALB2):c.2027T>C p.(Ile676Thr)	142310	CA294362	B/LB	2 star	B							SA		ST	PP
	missense	NM_024675.3(PALB2):c.2734T>G p.(Trp912Gly)	2498117	CA395121845			VUS			PP							PP
	missense	NM_024675.3(PALB2):c.2831T>A p.(Ile944Asn)	187262	CA197176	VUS	1 star	VUS			PP							PP
	missense	NM_024675.3(PALB2):c.3049G>A p.(Ala1017Thr)	830187	CA7963442	VUS	2 star	VUS										PP
	missense	NM_024675.3(PALB2):c.3054G>C p.(Glu1018Asp)	126708	CA294183	VUS/B/LB	1 star	B							SA		MD	PP
	missense	NM_024675.3(PALB2):c.3089C>T p.(Thr1030Ile)	232977	CA10579934	VUS	2 star	VUS			PP						PP	PP
	missense	NM_024675.3(PALB2):c.3249G>C p.(Glu1083Asp)	126726	CA288472	VUS/B/LB	1 star	B							SA			PP
	missense	NM_024675.3(PALB2):c.3350G>A p.(Arg1117Lys)	232594	CA10579920	LP/VUS	1 star	P	VSTer		PP		PP
	synonymous	NM_024675.3(PALB2):c.135G>A p.(Lys45=)	230997	CA7963834	LB	2 star	LB											PP	PP
	synonymous	NM_024675.3(PALB2):c.1794G>A p.(Leu598=)	219588	CA350171	B/LB	2 star	LB								ST			PP	PP
	synonymous	NM_024675.3(PALB2):c.2559C>T p.(Gly853=)	126660	CA269540	P/LP/VUS	1 star	LP	VSTer				PP
	Abbreviations are for either pathogenic or benign direction as follows: PP-SuPPorting; MD-MoDerate; ST-STrong; VS-Very Strong; SA-Stand Alone. Colors are coded shades of red for pathogenic and blue for benign and the darker the shading the stronger the evidence weight TerRNA data were available for the evaluation of PVS1[RNA]
